# Supplementary material for: Altered Sphingolipids, Glycerophospholipids, and Lysophospholipids Reflect Disease Status in Idiopathic Steroid-Sensitive Nephrotic Syndrome in Children: A Non-Targeted Metabolomic Study
Source: Cells. 2025 Dec 9;14(24):1950. doi: 10.3390/cells14241950 (PMC12732284; doi:10.3390/cells14241950)
Supplement: Supplementary file 1 [file cells-14-01950-s001.zip]

Archive with 1 entries (1 files):
- cells-3984171-supplementary.pdf
